# Supplementary material for: A Severe Acute Respiratory Syndrome Coronavirus 2 Anti-Spike Immunoglobulin G Assay: A Robust Method for Evaluation of Vaccine Immunogenicity Using an Established Correlate of Protection
Source: Microorganisms. 2023 Jul 11;11(7):1789. doi: 10.3390/microorganisms11071789 (PMC10383018; doi:10.3390/microorganisms11071789)
Supplement: Supplementary file 1 [file microorganisms-11-01789-s001.zip]

Archive with 1 entries (1 files):
- microorganisms-2457221-supplementary.pdf
